# Supplementary material for: Microfluidic Biochip Integrated with Composite Gel Composed of Silver Nanostructure @ Polydopamine–co–Chitosan for Rapid Detection of Airborne Bacteria
Source: Biosensors (Basel). 2025 Oct 30;15(11):720. doi: 10.3390/bios15110720 (PMC12650106; doi:10.3390/bios15110720)
Supplement: Supplementary file 1 [file biosensors-15-00720-s001.zip]

Archive with 1 entries (1 files):
- biosensors-3879740-supplementary.pdf
